# Supplementary material for: Mycorrhizal specificity of fully mycoheterotrophic Yoania in Taiwan and China and novel natural abundance stable isotope patterns
Source: Plant Biol (Stuttg). 2026 Mar 11;28(4):1159–68. doi: 10.1111/plb.70195 (PMC13175952; doi:10.1111/plb.70195)
Supplement: Supplementary file 2 — Table S1. Summary of fungal operational taxonomic units (OTUs) and their frequencies detected in mycorrhizal rhizomes using the Illumina Miseq platform. Table S2. Mean and single δ15N, δ13C, δ2H, δ18O values, enrichment factors ε15N, ε13C, ε2H, ε18O, that is, isotope shifts of individual plants relative to the mean isotopic composition of autotrophic reference plants, and Total N concentration data of autotrophic reference species for the two Yoania species collected in Taiwan. Nomenclature follows the WFO (2025): World Flora Online. Published on the Internet. Table S3. Pairwise comparisons ε13C, ε15N, ε2H, ε18O and Total N between the two Yoania species and autotrophic reference species using the Mann–Whitney U‐test with Bonferroni–Holm correction (wilcox_test, R‐package rstatix). Reported are the test statistics W, P‐values and the effect size (wilcox_effsize, R‐package rstatix). Table S4. Pairwise comparisons of ε13C and ε15N of the two Yoania species and fully mycoheterotropic orchid species mycorrhizal with wood‐decaying fungi from the literature using Mann–Whitney U‐test (wilcox_test, R‐package rstatix). Reported are the test statistics W, P‐values and the effect size (wilcox_effsize, R‐package rstatix). [file PLB-28-1159-s002.xlsx]

## Sheet: README
Plant Biology – Supplementary Data
Title: Geographic variation in mycorrhizal associations of fully mycoheterotrophic Yoania species (Orchidaceae) across East Asia and novel stable isotope natural abundance patterns
Authors: Yung-I Lee, Franziska E. Zahn, Yu-An Chiang, Hong Jiang, Chih-Kai Yang, Gerhard Gebauer
Table S1. Summary of fungal operational taxonomic units (OTUs) and their frequencies detected in mycorrhizal rhizomes using the Illumina Miseq platform.
Table S2. Mean and single δ15N, δ13C, δ2H, δ18O values, enrichment factors ε15N, ε13C, ε2H, ε18O, i.e., isotope shifts of individual plants relative to the mean isotopic composition of autotrophic reference plants, and Total N concentration data of autotrophic reference species for the two Yoania species collected in Taiwan. Nomenclature follows the WFO (2025): World Flora Online. Published on th…
Table S3. Pairwise comparisons of ε13C, ε15N, ε2H and ε18O and Total N between the two Yoania species and autotrophic reference species using the Mann–Whitney U-test with Bonferroni-Holm correction (wilcox_test, R-package rstatix). Reported are the test statistics W, p-values and the effect size (eff_size, R-package rstatix).
Table S4. Pairwise comparisons of ε13C of the two Yoania species and fully mycoheterotrophic orchid species mycorrhizal with wood-dacaying fungi from the literature using Mann–Whitney U-test (wilcox_test, R-package rstatix). Reported are the test statistics W, p-values and the effect size (eff_size, R-package rstatix).

## Sheet: TableS1
Table S1. Summary of fungal operational taxonomic units (OTUs) and their frequencies detected in mycorrhizal rhizomes using the Illumina Miseq platform.
#OTU ID	Closest GenBank Match			BLAST Identity	Y. prainii-1	Y. prainii-2	Y. prainii-3	Y. japonica-1	Y. japonica-2	Y. japonica-3	Y. amagiensis-1	Y. amagiensis-2
	Accession	Length (bp)	Match (%)											Proportion
Otu2	MZ146339	196	98	Physisporinus sp.	37988	14033	4570	47874	38017	31344	23101	57939	254866	87.7321
Otu3	HG936689	200	100	Uncultured Neonectria	10466	6843	10242	21	0	0	0	70	27642	9.51515
Otu5	KT777711	187	99	Cladophialophora sp.	41	8	115	3	0	0	0	0	167	0.0574861
Otu7	MN783048	200	100	Trichoderma asperellum	3	258	0	30	0	3	0	0	294	0.101203
Otu17	JX317196	197	98	Uncultured Helotiales	8	844	0	0	0	0	0	0	852	0.293282
Otu23	OR435820	184	93	Uncultured Russula	1	839	0	0	0	0	0	0	840	0.289152
Otu24	AB568451	192	96	Uncultured Sebacinaceae	0	1157	0	0	0	0	0	0	1157	0.398272
Otu31	EU819530	196	99	Uncultured Sebacinaceae	0	693	0	0	0	0	0	0	693	0.23855
Otu37	JF414167	140	94	Mucoromycotina	27	64	138	0	0	0	0	0	229	0.0788282
Otu40	MK795736	77	89	Dothideomycetes sp.	0	369	57	0	0	0	0	0	426	0.146641
Otu43	MT832997	172	100	Paecilomyces sp.	0	360	0	0	0	0	0	0	360	0.123922
Otu45	KP756463	195	96	Acaulospora mellea	0	414	0	0	0	0	0	0	414	0.14251
Otu136	KP756456	192	96	Acaulospora mellea	0	243	0	0	0	0	0	0	243	0.0836474
Otu499	KU556513	200	100	Ilyonectria sp.	409	863	1043	0	0	0	0	7	2322	0.799298
					48943	26988	16165	47928	38017	31347	23101	58016	290505

## Sheet: TableS2
Table S2. Mean and single δ15N, δ13C, δ2H, δ18O values, enrichment factors ε15N, ε13C, ε2H, ε18O, i.e., isotope shifts of individual plants relative to the mean isotopic composition of autotrophic reference plants, and Total N concentration data of autotrophic reference species for the two Yoania species collected in Taiwan. Nomenclature follows the WFO (2025): World Flora Online. Published on th…
Sample	The plant list_accepted name	Family	Plot	Total N [mmol gdw-1]	d15N [‰]	d13C [‰]	d2H [‰]	d18O [‰]	e15N [‰]	Mean e15N [‰]	e13C [‰]	Mean e13C [‰]	e2H [‰]	Mean e2H [‰]	e18O [‰]	Mean e18O [‰]	Year of sampling	Sampling region	Habitat	Coordinates	Elevation a.s.l.
										s.d.		s.d.		s.d.		s.d.
Yoania amagiensis var. squamipes 1	Yoania amagiensis Nakai & F.Maek.	Orchidaceae	1	2.7331	2.459	-26.224	-26.2531	20.9161	4.944	4.39744	8.36633	8.30922	47.2863	50.7261	1.05725	1.2071	2015	Taipingshan, Ilan County	Cryptomeria japonica and Chamaecyparis formosensis forests	24°30'28" N, 121°36'43" E	1600 m
Yoania amagiensis var. squamipes 2		Orchidaceae	2	2.85729	2.502	-26.477	-24.14	21.1562	4.41467	0.555367	8.19367	0.100076	46.0269	7.07659	1.10704	0.217847
Yoania amagiensis var. squamipes 3		Orchidaceae	3	2.7808	2.387	-26.301	-20.4811	21.3874	3.83367		8.36767		58.865		1.457
Begonia palmata 1	Begonia palmata D.Don	Begoniaceae	1	2.30518	-3.155	-32.426	-60.9535	22.08	-0.67	-0.558889	2.16433	2.09656	12.5859	11.0558	2.22108	1.87346
Begonia palmata 2		Begoniaceae	2	2.76668	-2.662	-32.593	-62.4028	21.7437	-0.749333	0.26415	2.07767	0.0605836	7.76412	2.85301	1.69448	0.301096
Begonia palmata 3		Begoniaceae	3	2.42481	-1.704	-32.621	-66.5288	21.6352	-0.257333		2.04767		12.8173		1.70481
Microlepia obtusiloba 1	Microlepia obtusiloba Hayata	Dennstaedtiaceae	1	2.04652	-1.971	-34.812	-79.404	20.8299	0.514	0.0507778	-0.221667	-0.0811111	-5.86462	-5.02205	0.970963	0.845705
Microlepia obtusiloba 2		Dennstaedtiaceae	2	2.0854	-1.992	-34.675	-75.8683	21.2137	-0.0793333	0.413804	-0.00433333	0.121898	-5.70145	1.32059	1.16457	0.396612
Microlepia obtusiloba 3		Dennstaedtiaceae	3	2.12359	-1.729	-34.686	-82.8462	20.332	-0.282333		-0.0173333		-3.50008		0.401587
Oreocnide pedunculata 1	Oreocnide pedunculata (Shirai) Masam.	Urticaceae	1	2.62294	-2.329	-36.533	-80.2607	16.6668	0.156	0.508111	-1.94267	-2.01544	-6.72129	-6.03373	-3.19204	-2.71916
Oreocnide pedunculata 2		Urticaceae	2	2.15396	-1.084	-36.744	-72.2296	17.1901	0.828667	0.337442	-2.07333	0.0665936	-2.06267	3.67583	-2.85905	0.556178
Oreocnide pedunculata 3		Urticaceae	3	2.17923	-0.907	-36.699	-88.6634	17.824	0.539667		-2.03033		-9.31724		-2.1064
Mean values
Yoania amagiensis				2.7904	2.44933	-26.334	-23.6247	21.1533
s.d.				0.0626465	0.0581062	0.129688	2.92025	0.235656
Reference plants				2.30092	-1.94811	-34.6432	-74.3508	19.9462
s.d.				0.253727	0.711683	1.78364	9.53752	2.12211
Yoania japonica 1	Yoania japonica Maxim.	Orchidaceae	1	1.52558	0.942	-23.542			5.04233	5.3608	6.869	7.3648					2015	Rueytei Ancient path, Chiayi County	Cryptomeria japonica and Phyllostachys edulis forests	23°32'7.3" N, 120°41'29" E	1200 m
Yoania japonica 2		Orchidaceae	2	1.79064	0.579	-23.527			4.45767	0.743425	6.62333	1.13918
Yoania japonica 3		Orchidaceae	3	1.62465	0.691	-23.681			5.288		6.44
Yoania japonica 4		Orchidaceae	4	2.1253	1.923	-22.978			5.53333		7.67033
Yoania japonica 5		Orchidaceae	5	2.80615	2.835	-21.715			6.48267		9.22133
Sphagnum divinum 1	Sphagnum divinum Flatberg & K.Hassel	Sphagnaceae	1	1.56728	-2.849	-31.002			1.25133	0.5464	-0.591	0.104
Sphagnum divinum 2		Sphagnaceae	2	1.96803	-3.008	-29.356			0.870667	0.692561	0.794333	0.619657
Sphagnum divinum 3		Sphagnaceae	3	1.67525	-3.594	-29.44			1.003		0.681
Sphagnum divinum 4		Sphagnaceae	4	1.7199	-3.761	-30.631			-0.150667		0.0173333
Sphagnum divinum 5		Sphagnaceae	5	1.36601	-3.89	-31.318			-0.242333		-0.381667
Rubus pentalobus 1	Rubus pentalobus Hayata	Rosaceae	1	1.41087	-4.271	-29.786			-0.170667	-0.5116	0.625	0.0544
Rubus pentalobus 2		Rosaceae	2	1.35105	-4.46	-30.202			-0.581333	0.562393	-0.0516667	0.387717
Rubus pentalobus 3		Rosaceae	3	1.42547	-4.381	-30.527			0.216		-0.406
Rubus pentalobus 4		Rosaceae	4	1.26215	-4.862	-30.758			-1.25167		-0.109667
Rubus pentalobus 5		Rosaceae	5	1.30177	-4.418	-30.722			-0.770333		0.214333
Lobelia nummularia 1	Lobelia nummularia Lam.	Campanulaceae	1	2.21124	-5.181	-30.445			-1.08067	-0.0348	-0.034	-0.1584
Lobelia nummularia 2		Campanulaceae	2	2.26336	-4.168	-30.893			-0.289333	1.19619	-0.742667	0.367222
Lobelia nummularia 3		Campanulaceae	3	2.13524	-5.816	-30.396			-1.219		-0.275
Lobelia nummularia 4		Campanulaceae	4	1.68412	-2.208	-30.556			1.40233		0.0923333
Lobelia nummularia 5		Campanulaceae	5	2.39423	-2.635	-30.769			1.01267		0.167333
Mean values
Yoania japonica				1.97446	1.394	-23.0886
s.d.				0.517716	0.964243	0.81359
Reference plants				1.71573	-3.9668	-30.4534
s.d.				0.385423	0.988133	0.554012

## Sheet: TableS3
Table S3. Pairwise comparisons of ε13C, ε15N, ε2H and ε18O and Total N between the two Yoania species and autotrophic reference species using the Mann–Whitney U-test with Bonferroni-Holm correction (wilcox_test, R-package rstatix). Reported are the test statistics W, p-values and the effect size (eff_size, R-package rstatix).
	group 1	n		group 2	n	W	p	p.adj	p.adj.signif	eff_size	magnitude
ε13C	Y. amagiensis var. squamipes	3	vs	Y. japonica	5	12	0.23	0.23	ns	0.477	moderate
	Y. amagiensis var. squamipes	3	vs	reference	24	72	0.006	0.009	**	0.535	large
	Y. japonica	5	vs	reference	24	120	0	0	***	0.643	large
ε15N	Y. amagiensis var. squamipes	3	vs	Y. japonica	5	1	0.071	0.071	ns	0.685	large
	Y. amagiensis var. squamipes	3	vs	reference	24	72	0.006	0.009	**	0.535	large
	Y. japonica	5	vs	reference	24	120	0.001	0.002	**	0.643	large
ε2H	Y. amagiensis var. squamipes	3	vs	reference	9	0	0.009	NA	NA	0.721	large
ε18O	Y. amagiensis var. squamipes	3	vs	reference	9	11	0.727	NA	NA	0.133	small
TotalN	Y. amagiensis var. squamipes	3	vs	reference	9	1	0.018	NA	NA	0.667	large
	Y. japonica	5	vs	reference	15	26	0.337	NA	NA	0.225	small

## Sheet: TableS4
Table S4. Pairwise comparisons of ε13C and ε15N of the two Yoania species and fully mycoheterotropic orchid species mycorrhizal with wood-dacaying fungi from the literature using Mann–Whitney U-test (wilcox_test, R-package rstatix). Reported are the test statistics W, p-values and the effect size (eff_size, R-package rstatix).
	group 1	n		group 2	n	W	p	p.singf	eff_size	magnitude
ε13C	Yoania	8	vs	FMH orchids on wood-decaying fungi	62	74	0.00136	***	0.384034	moderate
ε15N	Yoania	8	vs	FMH orchids on wood-decaying fungi	62	311 0.249	0.249	ns	0.139031	small
